# Supplementary material for: Economic evaluation of a community health worker model for tuberculosis care in Ho Chi Minh City, Viet Nam: a mixed-methods Social Return on Investment Analysis
Source: BMC Public Health. 2023 May 25;23:945. doi: 10.1186/s12889-023-15841-2 (PMC10210363; doi:10.1186/s12889-023-15841-2)
Supplement: Supplementary file 4 — Supplementary Material 4 [file 12889_2023_15841_MOESM4_ESM.xlsx]

## Sheet: Title & Scope
SROI Impact Map
Objectives	This evaluative SROI analyses estimates the social value created by the intervention over a 24-month period from October 2017 to September 2019 in three districts of Ho Chi Minh City, Viet Nam												Date			2021-08-31
Scope	Objective of Activity		Employing sustained, comprehensive interventions will result in a reduction in locally-measured population incidence and mortality related to TB and benefit the greater community by improving the health of the population and providing employment opportunities to people engaged as community health workers and site coordinators. The anticipated outcome is improved socioeconomic status among project…										Time Period			October 2017 - September 2019
	Purpose of Analysis		1. The purpose of this health economic analysis is to determine the social impact of the investment in a community health worker-based active TB case finding and patient support intervention to furnish additional evidence for policy considerations on optimizing the use of available tools as mandated by the WHO End TB Strategy. 2. This analysis aims to assess the validity of the hypothesis that an…										Forecast or Evaluation			Evaluation

## Sheet: Impact Map
SROI Impact Map
Stage 1		Stage 2			Stage 3									Stage 4						Stage 5
Stakeholders	Intended/unintended changes	Inputs		Outputs	The Outcomes (what changes)									Deadweight %	Displacement %	Attribution %	Drop off %	Impact		Calculating Social Return							Calculating Social Return
Who do we have an affect on? Who has an effect on us?	What do you think will change for them?	What do they invest?	What is the value of the inputs in currency (USD $)	Summary of activity in numbers (Oct 2017 - Sep 2018)	Description	Indicator	Source	Quantity	Duration	Outcomes start	Financial Proxy	Value in currency	Source	What would have happened without the activity?	What activity did you displace?	Who else contributed to the change?	Does the outcome drop off in future years?	Quantity times financial proxy, less deadweight,displacement and attribution		Discount rate		0.0352					Discount rate		0.08
					How would the stakeholder describe the changes?	How would you measure it?	Where did you get the information from?	How much change was there?	How long does it last after end of activity? (Only enter numbers)	Does it start in period of activity (1) or in period after (2)	What proxy would you use to value the change?	What is the value of the change? (USD $)	Where did you get the information from?							Year 0	Year 1	Year 2	Year 3	Year 4	Year 5		Year 0	Year 1	Year 2	Year 3	Year 4	Year 5		Total evaluation period	Proportion of total
Notified TB patients	+Additional household income through mortality reduction among patients detected through ACF	> Patients do not have to pay to gain intervention benefits > Routine treatment costs included as attribution	0	161 additional patients found though ACF	Previously missed TB patients are detected and complete treatment successfully, thus extending life expectancy and earning potential	Number of additional TB patients detected and successfully treated (cured + completed)	NTP Routine Surveillance System (VITIMES)	259.287	5	2	HCMC minimum wage as proxy for average income per patient per year	2051.46	2017 & 2018 minimum wage legislation	0	-0.0693868	0.274454	0.0707983	412708		0	412708	383489	356339	331111	307669		412708	412708	383489	356339	331111	307669		1.79132e+06	0.195022			8.49718e+06	8.26167e+06	36.0798
	+Pre-treatment cost avoidance through early detection of ACF patients	> Patients do not have to pay to gain intervention benefits > Routine treatment costs included as attribution	0	161 additional patients found though ACF	Previously missed TB Patients are detected earlier through active case finding resulting in pre-treatment cost avoidance	Number of additional TB patients adjusted by the fraction of time detected earlier	NTP Routine Surveillance System (VITIMES)	113.114	2	2	Costs of pre-treatment related to TB	113	2016 National Patient Cost Survey	0	0	0	0	12781.9		0	12781.9	12781.9	0	0	0		12781.9	12781.9	12781.9	0	0	0		25563.8	0.00278315		0	9.18519e+06	8.94967e+06	39.0011
	+Additional household income through mortality reduction among patients detected through PCF	> Patients do not have to pay to gain intervention benefits > Routine treatment costs included as attribution	0	1827 patients with treatment outcomes	A greater proportion of passively found TB patients complete treatment successfully, thus extending life expectancy and earning potential	Number of additional TB patients detected and successfully treated (cured + completed)	NTP Routine Surveillance System (VITIMES)	4373.24	5	2	Average income per patient per year	2051.46	2017 & 2018 minimum wage legislation	0.997487	0	0.60094	0.0707983	8995.6		0	8995.6	8358.73	7766.94	7217.06	6706.1		8995.6	8995.6	8358.73	7766.94	7217.06	6706.1		39044.4	0.0042508		0.01	8.97945e+06	8.74394e+06	38.1275
Project staff	+Site coordinator salaries and incentives	> Time > Phone and gasoline above allocated amount > Personal patient support	347.923	5 SCs trained and hired	Site coordinators receive fixed and variable income from participation on the study	Number of site coordinators	Personnel register	5	2	2	Fixed salaries and incentives	3568.99	Project accounts	0	0.757974	0	-0.1332	4318.94		0	4318.94	4894.22	0	0	0		4318.94	4318.94	4894.22	0	0	0		9213.16	0.00100305		0.02	8.7821e+06	8.54659e+06	37.2895
	+Community TB Counselor salaries and incentives	> Time > Phone and gasoline above allocated amount > Personal patient support	300.296	4 CTCs trained and hired for Go Vap	Employment for the implementation of field activities in Go Vap	Number of community TB counselors	Personnel register	4	2	2	Fixed salaries and incentives	2331.53	Project accounts	0	0.214663	0	0	7324.14		0	7324.14	7324.14	0	0	0		7324.14	7324.14	7324.14	0	0	0		14648.3	0.00159477		0.03	8.59269e+06	8.35718e+06	36.4853
	+Community Health Workers stipends and incentives	> Time > Phone and gasoline above allocated amount > Personal patient support	110.729	142 CHWs trained and hired	CHWs are volunteers who work with the district health center to improve access to healthcare across multiple diseases and focuses. Involvement with the project will increase and supplement their income.	Number of volunteers	Personnel register	142	2	2	Stipends and incentives	98.8375	Project accounts	0	0	0	0	14034.9		0	14034.9	14034.9	0	0	0		14034.9	14034.9	14034.9	0	0	0		28069.8	0.00305599		0.0352	8.49718e+06	8.26167e+06	36.0798
	+Project supervisor & M&E staff salaries	> Time > Phone and gasoline above allocated amount	0	1 senior site coordinator working on PC and 3 other support staff	Project support staff are supported by funds of the activity for their time spent on the project for monitoring and evaluation of PC	Number of project support staff	Personnel register	2.85	2	2	Base salary and benefits	7489.88	Project accounts	0	0.265702	0	-0.1332	15674.4		0	15674.4	17762.3	0	0	0		15674.4	15674.4	17762.3	0	0	0		33436.7	0.00364029		0.04	8.41078e+06	8.17526e+06	35.7129
	-Risk of infection	> No investment of project staff for exposure to risk of infection	0	1 CTC treated for active TB disease	Due to the nature of their work, TB Counselors are frequently in contact with TB patients and exposed to sources of TB disease and infection in their working environment.	Number of CTCs with active TB	Staff reports	1	2	2	Costs of treatment (health system costs+ patient costs)	-555.849	2016 National Patient Cost Survey	0.00187	0	0	0	-554.81		0	-554.81	-554.81	0	0	0		-554.81	-554.81	-554.81	0	0	0		-1109.62	-0.000120805		0.05	8.23597e+06	8.00045e+06	34.9706
TB control program	+ District TB Unit salary subsidies to compensate for increased workload from project activities and performance-based incentives	> Consumables for incremental diagnostic activity generated by project (staff time treated as sunk cost)	21103.5	Stipends and incentives paid to DTU staff	The DTU and local public health staff should receive more assistance in scaling up active case finding and detecting more patients in the district.	Number of district TB units supported	Project budget	3	2	2	Value of the chest x-rays reimbursements, monthly stipends and incentives	6464.67	Project accounts	0	0	0	0	19394		0	19394	19394	0	0	0		19394	19394	19394	0	0	0		38788	0.00422289		0.08	7.75051e+06	7.515e+06	32.9093
	+ Provincial TB Hospital salary subsidies to compensate for increased workload from project activities	> Health system staff time for planning, monitoring, supporting project	0	Stipend paid to PNT hospital + employee	The project will develop and implement a TB screening application (app) and electronic patient medical records system which can be used in all districts nationwide. Data are reported faster and data quality can be assessed immediately, which should result in better centralized performance monitoring.	Monthly stipend paid and money for consultant	Project budget	1	2	2	Monetary value of support	5758.97	Project accounts	0	0	0	0	5758.97		0	5758.97	5758.97	0	0	0		5758.97	5758.97	5758.97	0	0	0		11517.9	0.00125397		0.1	7.45611e+06	7.2206e+06	31.6593
	+Health system and patient cost avoidance for MDR-TB treatment through adherence support for all patients under treatment	> Patients do not have to pay to gain intervention benefits > Routine treatment costs included as attribution	0	48 patients successfully treated instead of treatment failure, transfer to PMDT site or LTFU	TB patients receive economic and psychosocial support to increase treatment success and reduce MDR-TB incidence	Number of TB patients with treatment outcomes of failure, transfer and LTFU avoided	NTP Routine Surveillance System (VITIMES)	-125	2	2	Cost of MDR-TB treatment (health system cost + patient costs)	5570.75	2016 National Patient Cost Survey, published health system costs for TB care	0.767	0	0	0.0707983	-162248		0	-162248	-150761	0	0	0		-162248	-162248	-150761	0	0	0		-313009	-0.0340776
Province/district government	+ Additional economic productivity through mortality avoidance for successfully treated TB patients detected through ACF	> No incremental investment from provincial or district governments and health systems	0	Contribution to GDP from mortality avoidance	Active TB patients will increase both absenteeism and presenteeism. By preventing and controlling the spread of TB, the project can prevent workplace productivity loss and the economic impact associated with health conditions.	Number of additional TB patients detected through ACF and successfully treated (cured + completed)	NTP Routine Surveillance System (VITIMES)	259.287	5	2	Benefit-transfer from US to VN of value of statistical life-year (VLSY)	4890.95	Vassall et al, Goodchild et al., World Bank	0	-0.0693868	0.274454	0.0707983	983949		0	983949	914287	849557	849557	789410		983949	983949	914287	849557	849557	789410		4.38676e+06	0.477591
	+ Additional economic productivity through mortality avoidance for successfully treated TB patients detected through PCF	> No incremental investment from provincial or district governments and health systems	0	Contribution to GDP from mortality avoidance	Active TB patients will increase both absenteeism and presenteeism. By preventing and controlling the spread of TB, the project can prevent workplace productivity loss and the economic impact associated with health conditions.	Number of TB patients detected through PCF and successfully treated (cured + completed)	NTP Routine Surveillance System (VITIMES)	4377	5	2	Benefit-transfer from US to VN of value of statistical life-year (VLSY)	4890.95	Vassall et al, Goodchild et al., World Bank	0.997487	0	0.60094	0.0707983	21465.1		0	21465.1	19945.4	18533.3	18533.3	17221.2		21465.1	21465.1	19945.4	18533.3	18533.3	17221.2		95698.4	0.0104188
Sponsor/Ecospace	+ Increase in funding for TB	> Direct project funding > Project manager and staff time > Overhead for grant management	213649	Received additional funding from Stop TB Partnership and European Union	Evidence of social and economic value of the current financial investment has catalyzed further funding for TB in Vietnam.	Number of additional grants/funding raised in association with this project during intervention period	Project finance team	1	1	2	Monetary value of grants (Zero TB VN, IMPACT TB, PCPS, Innovation grant)	3025247	Project accounts	0	0	0	0	3025247		0	3025247	0	0	0	0		3025247	3025247	0	0	0	0		3025247	0.329362
														0	0	0	0	0		0	0	0	0	0	0		0	0	0	0	0	0		0	0
														0	0	0	0	0		0	0	0	0	0	0		0	0	0	0	0	0		0	0
														0	0	0	0	0		0	0	0	0	0	0		0	0	0	0	0	0		0	0
														0	0	0	0	0		0	0	0	0	0	0		0	0	0	0	0	0		0	0
														0	0	0	0	0		0	0	0	0	0	0		0	0	0	0	0	0		0	0
														0	0	0	0	0		0	0	0	0	0	0		0	0	0	0	0	0		0	0
														0	0	0	0	0		0	0	0	0	0	0		0	0	0	0	0	0		0	0
														0	0	0	0	0		0	0	0	0	0	0		0	0	0	0	0	0		0	0
														0	0	0	0	0		0	0	0	0	0	0		0	0	0	0	0	0		0	0
														0	0	0	0	0		0	0	0	0	0	0		0	0	0	0	0	0		0	0
														0	0	0	0	0		0	0	0	0	0	0		0	0	0	0	0	0		0	0
														0	0	0	0	0		0	0	0	0	0	0		0	0	0	0	0	0		0	0
																																		0	0
Total			235511														Total	4.36885e+06		0	4.36885e+06	1.25672e+06	1.2322e+06	1.20642e+06	1.12101e+06									9.18519e+06	1
																	Present value of each year			0	4.2203e+06	1.1727e+06	1.11073e+06	1.05051e+06	942946
																	Total Present Value (PV)								8.49718e+06
																	Net Present Value (PV minus the investment)								8.26167e+06
																	Social Return								36.0798
																	Value per amount invested

## Sheet: Model
Stakeholder	Driver	Inputs	Unit	Districts			Total	Sources			Duration	Adjustment Parameters
				Go Vap	Binh Chanh	District 8		Primary	Secondary	Tertiary		Deadweight	Displacement	Attribution	Drop-off	Impact
Notified TB patients
	Additional household income through mortality reduction among patients detected through ACF (+)
		TB notifications in baseline period in PC districts	# TB patients	1510	1822	1656	4988	DTU patient register	VITIMES
		TB notifications in intervention period in PC districts	# TB patients	1670	1821	1791	5282	DTU patient register	VITIMES
		Additional cases notified based on year-on-year comparison	# TB patients	160	-1	135	294	DTU patient register	VITIMES
		TB patients with recorded treatment outcome	# patients	1657	1808	1786	5251	Prov. TB Program reports	PC quarterly reports
		TB patients successfully treated (cured + TC)	# patients	1442	1631	1558	4631	Prov. TB Program reports	PC quarterly reports
		Treatment success rate in intervention period	%	0.870247	0.902102	0.87234	0.881927	Prov. TB Program reports	PC quarterly reports
		Number of ACF TB patients successfully treated	# TB patients	139.24	-0.902102	117.766	259.287
		Average income per patient per year	USD	2051.46	2051.46	2051.46	2051.46	Minimum wage legislation
		Crude impact	USD	285645	-1850.63	241592	531917				5					531917
		Number of TB patients detected from active case finding	# TB patients	311	223	265	799	Project M&E system
		Deadweight - Cases found without intervention	%	0	0	0	0					0
		TB notifications in baseline period in control districts	# TB patients	1050	1724	1564	1446	DTU patient register	VITIMES
		TB notifications in intervention period in control districts	# TB patients	1085	1507	1445	1345.67	DTU patient register	VITIMES
		Displacement - Concurrent trend in control districts	%	0.0333333	-0.12587	-0.076087	-0.0693868						-0.0693868
		People verbally screened	# people	18597	8975	10558	38130	Project M&E system
		People screened by CXR	# people	10102	3958	3494	17554	Project M&E system
		People diagnosed with All Forms TB	# people	311	223	265	799	Project M&E system
		Number needed to screen	# people	59.7974	40.2466	39.8415	47.7222	Project M&E system
		Number needed to CXR	# people	32.4823	17.7489	13.1849	21.97	Project M&E system
		CTC/CHW - time spent per person screened	min/hour	10	10	10	10	Field staff estimate
		CTC/CHW - hours worked	hours/week	20	5	5	10	Field staff estimate
		CTC/CHW - annual salary	USD	13863.5	5767	3730.55	7787.01	Project cost norm
		CTC/CHW - investment per case detected	USD/patient	138.167	154.735	99.0872	123.871
		SC - time spent per patient	min/hour	1	1	1	1	Field staff estimate
		SC - hours worked	hours/week	40	40	40	40	Field staff estimate
		SC - salary	USD	3204.96	7699.14	6940.87	5948.32	Project cost norm
		SC - investment per case detected	USD/patient	1.59707	2.5822	2.30446	2.36556
		Incentives - Verbal screening	USD	0.0872572	0.0872572	0.0872572	0.0872572	Project cost norm
		Incentives - CXR referral	USD	0.436286	0.436286	0.436286	0.436286	Project cost norm
		Incentives - Transport stipend	USD	2.18143	2.18143	2.18143	2.18143	Project cost norm
		Incentives - CXR	USD	3.01037	3.01037	3.01037	3.01037	Project cost norm
		Incentives - Case detection	USD	2.18143	2.18143	2.18143	2.18143	Project cost norm
		Incentives - investment	USD	866.456	589.863	655.761	1870.78
		External - Pre-diagnosis patient costs (DS+MDR-TB)	USD	113	113	113	113	Nhung et al. (2016)
		External - Lost wages (DS+MDR-TB)	USD	577	577	577	577	Nhung et al. (2016)
		External - Health system diagnosic costs	USD	65.415	65.415	65.415	65.415	Minh et al. (2017)
		Attribution - Share of intervention for total amount needed	%	0.571185	0.49726	0.500574	0.725546							0.274454
		Relapse rate during the intervention period	%	0.073508	0.0860349	0.0549944	0.0707983	Prov. TB Program reports	Vree at al. (2007)	H Lee (2014)
		Drop-off - % relapse among successfully treated patients	%	0.073508	0.0860349	0.0549944	0.0707983								0.0707983
		Adjusted impact									5	0	-0.0693868	0.274454	0.0707983	412708
		Stakeholder investment	USD	0	0	0	0									0
	Pre-treatment cost avoidance through early detection of ACF patients (+)
		Additional cases notified based on year-on-year comparison	# TB patients	160	-1	135	294	DTU patient register	VITIMES
		Diagnostic delays - passive case finding	weeks	6.1	6.1	6.1	6.1	Nhung et al. (2016)	Huong et al. (2007)	Sreeramareddy et al. (2014)
		Fraction of time detected earlier	%	0.384741	0.384741	0.384741	0.384741	WHO (2013)	Kuznetsov et al. (2014)	Shargie et al. (2006)
		Pre-diagnosis patient costs (DS+MDR-TB)	USD	113	113	113	113	Nhung et al. (2016)	Nat'l patient cost surveys	Asres et al. (2018)
		Crude impact	USD	6956.12	-43.4758	5869.23	12781.9				2					12781.9
		Deadweight - No cases detected earlier without intervention	%	0	0	0	0					0
		Displacement - No early case detection displaced by intervention	%	0	0	0	0						0
		Attribution - Full attribution of early detection to intervention	%	1	1	1	1							0
		Drop-off - One-time benefit for patients detected by intervention	%	0	0	0	0								0
		Adjusted impact									2	0	0	0	0	12781.9
		Stakeholder investment	USD	0	0	0	0									0
	Additional household income through mortality reduction among patients detected through PCF (+)
		TB patients with recorded treatment outcome	# patients	1657	1808	1786	5251	Project records
		Share of TB patients from PCF	%	0.904192	1.00055	0.924623	0.944339	Project records
		Treatment success rate in intervention period	%	0.870247	0.902102	0.87234	0.881927	Project records
		Average income per patient per year	USD	2051.46	2051.46	2051.46	2051.46	HCMC min. wage
		Crude impact	USD	2.67479e+06	3.34777e+06	2.95526e+06	8.97153e+06				5					8.97153e+06
		TB patients with recorded treatment outcome	# patients	1657	1808	1786	5251	Project records
		TB patients successfully treated	# patients	1442	1631	1558	4631	Project records
		Treatment success rate in baseline period	%	0.866225	0.91438	0.853865	0.879711	Prov. TB Program reports
		Treatment success rate in intervention period	%	0.870247	0.902102	0.87234	0.881927	Prov. TB Program reports
		Deadweight - Cases treated successfully without PC	%	0.995378	1.01361	0.978821	0.997487					0.997487
		Displacement - No follow-up displaced by PC	%	0	0	0	0						0
		CTC/CHW - time spent for follow-up	min/follow-up	60	60	60	60	Field staff estimate
		CTC/CHW - # follow-up	# follow-up/mo.	8	2	2	4	Field staff estimate
		CTC/CHW - hours worked	hours/week	20	5	5	10	Field staff estimate
		CTC/CHW - salary	USD	13863.5	5767	3730.55	7787.01	Project cost norm
		CTC/CHW - investment	USD	462.116	192.233	124.352	259.567
		SC - time spent for follow-up	min/follow-up	5	5	5	5	Field staff estimate
		SC - # follow-up	# follow-up/mo.	2	2	2	2
		SC - hours worked	hours/week	40	40	40	40	Field staff estimate
		SC - salary	USD	3204.96	7699.14	6940.87	5948.32	Project cost norm
		SC - investment	USD	1.11283	2.67331	2.41003	2.06539
		Incentives - Case holding	USD	628.252	0	0	628.252	Project cost norm
		External - Post-diagnosis patient costs (DS+MDR-TB)	USD	624	624	624	624	Nhung et al. (2016)
		External - Lost wages (DS+MDR-TB)	USD	577	577	577	577	Nhung et al. (2016)
		External - Health system treatment costs (IP & CP)	USD	139.069	139.069	139.069	139.069	Minh et al. (2017)	NTP End-year report 2016
		Attribution - Share of PC for total amount needed		0.448883	0.126977	0.0864187	0.39906							0.60094
		Drop-off - % relapse among successfully treated patients	%	0.073508	0.0860349	0.0549944	0.0707983								0.0707983
		Adjusted impact									5	0.997487	0	0.60094	0.0707983	8995.6
		Stakeholder investment	USD	0	0	0	0									0
	Total stakeholder crude impact		USD								2					9.51623e+06
	Total stakeholder adjusted impact		USD								2					434486
	Total stakeholder investment		USD								2					0
Project staff
	Site coordinator salaries and incentives (+)
		Number of SCs	# SCs	1	2	2	5	Project finance team	Project budget
		Annual fully-loaded compensation	USD	3117.7	3849.57	3470.44	3551.54	Project finance team	Project cost norm
		Total performance based incentives	USD	87.2572	0	0	17.4514	Project finance team	Project cost norm
		Crude impact		3204.96	7699.14	6940.87	17845				2					17845
		Deadweight - No project income earned without PC	%	0	0	0	0					0
		Number of SCs with prior employment	# staff	0	1	1	2	Project finance team	Project budget
		Annual compensation with PC	USD	3117.7	3849.57	3470.44	3479.23	Project finance team	Project cost norm
		Annual compensation prior to PC	USD	2617.72	2617.72	2617.72	2617.72	Field staff estimate	Project cost norm
		Displacement - Earnings from prior employment	%	0.839631	0.680002	0.75429	0.757974						0.757974
		Attribution - Full attribution of income to PC	%	1	1	1	1							0
		Number of SCs that have left job	# staff				1
		Annual income earned at current new employment	USD $				9188.18	Survey
		Annual income earned with FIT	USD $				8507.58	Survey
		Accelerated salary growth from diagonal job transition	%	-0.1664	-0.1664	-0.1664	-0.1664	Survey
		Average annual raises	%	-0.1	-0.1	-0.1	-0.1	Project finance team
		Drop-off - % salary increase		-0.1332	-0.1332	-0.1332	-0.1332								-0.1332
		Adjusted impact									2	0	0.757974	0	-0.1332	4318.94
		Number of SCs	# patients	1	2	2	5	PC quarterly reports
		Annual compensation with PC	USD	3117.7	3849.57	3470.44	3479.23	Project finance team	Project cost norm
		Self-contribution to PC	% of salary	0.02	0.02	0.02	0.02	Field staff estimate
		Stakeholder investment	USD	62.354	153.983	138.817	347.923									347.923
	Community TB Counselor salaries and incentives (+)
		Number of CTCs	# staff	4	0	0	4	Project finance team	Project budget
		Annual fully-loaded compensation	USD	1501.48			1501.48	Project finance team	Project cost norm
		Total performance based incentives	USD	830.05			830.05	Project finance team	Project cost norm
		Crude impact		9326.11	0	0	9326.11				2					9326.11
		Deadweight - No project income earned without PC	%	0	0	0	0					0
		Number of CTCs with prior employment	# staff	4			4	Project finance team	Project budget
		Annual compensation with PC	USD	2331.53			2331.53	Field staff estimate	Project cost norm
		Annual compensation prior to PC	USD	500.493			500.493	Field staff estimate	Project cost norm
		Displacement - Earnings from prior employment	%	0.214663			0.214663						0.214663
		Attribution - Full attribution of income to PC	%	1	1	1	1							0
		Drop-off - No budgeted increase in stipends/incentives		0	0	0	0								0
		Adjusted impact									2	0	0.214663	0	0	7324.14
		Number of CTCs	# patients	4	0	0	4	Project reports
		Annual compensation with PC	USD	1501.48	0	0	1501.48	Project finance team	Project cost norm
		Self-contribution to PC	% of salary	0.05	0.05	0.05	0.05	Field staff estimate
		Stakeholder investment	USD	300.296	0	0	300.296									300.296
	Community Health Worker stipends and incentives (+)
		Number of CHWs	# staff	16	106	20	142	Project finance team	Project budget
		Annual fully-loaded compensation	USD	283.586	40.0889	114.307	77.9784	Project finance team	Project cost norm
		Total performance based incentives	USD	0	14.3168	72.2206	20.8591	Project finance team	Project cost norm
		Crude impact		4537.37	5767	3730.55	14034.9				2					14034.9
		Deadweight - No project income earned without PC	%	0	0	0	0					0
		Displacement - No prior employment displaced	%	0	0	0	0						0
		Attribution - Full attribution of income to PC	%	1	1	1	1							0
		Drop-off - No budgeted increase in stipends/incentives		0	0	0	0								0
		Adjusted impact									2	0	0	0	0	14034.9
		Number of CHWs	# patients	16	106	20	142	PC quarterly reports
		Annual compensation with PC	USD	283.586	40.0889	114.307	77.9784	Project finance team	Project cost norm
		Self-contribution to PC	% of salary	0.01	0.01	0.01	0.01	Field staff estimate
		Stakeholder investment	USD	45.3737	42.4942	22.8614	110.729									110.729
	Project supervisor & M&E staff salaries (+)
		Annual fully-loaded compensation - Sr. Site Coordinator	USD				9928.78	Project finance team	Project budget
		% FTE - Sr. Site Coordinator	%				1	Project finance team	Project budget
		Annual fully-loaded compensation - Project Coordinator	USD				2617.72	Project finance team	Project budget
		% FTE - Project Coordinator	%				0.85	Project finance team	Project budget
		Annual fully-loaded compensation - M&E Officer	USD				9192.33	Project finance team	Project budget
		% FTE - M&E Officer	%				1	Project finance team	Project budget
		Crude impact		0	0	0	21346.2				2					21346.2
		Deadweight - No project income earned without PC	%	0	0	0	0					0
		Number of staff with prior employment	# staff				1	Project finance team	Project budget
		Annual compensation with PC	USD				9928.78	Field staff estimate	Project cost norm
		Annual compensation prior to PC	USD				5671.72	Field staff estimate	Project cost norm
		Displacement - Earnings from prior employment	%				0.265702						0.265702
		Attribution - Full attribution of income to PC	%	1	1	1	1							0
		Accelerated salary growth from diagonal job transition	%	-0.1664	-0.1664	-0.1664	-0.1664	Survey
		Average annual raises	%	-0.1	-0.1	-0.1	-0.1	Project finance team
		Drop-off - % salary increase		-0.1332	-0.1332	-0.1332	-0.1332								-0.1332
		Adjusted impact									2	0	0.265702	0	-0.1332	15674.4
		Number of Supervisors and M&E staff	# patients	0	0	0	2.85	Project reports
		Annual compensation with PC	USD	0	0	0	21346.2	Project finance team	Project cost norm
		Self-contribution to PC	% of salary	0	0	0	0	Field staff estimate
		Stakeholder investment	USD	0	0	0	0									0
	Risk of infection (-)
		# CTC diagnosed with active TB while employed on PC	# staff	1	0	0	1
		Costs of TB care (excl. pre-treatment costs & lost wages)	USD	-555.849	-555.849	-555.849	-555.849
		Crude impact		-555.849	0	0	-555.849				2					-555.849
		Rate of TB prevalance in the general population in Viet Nam	per 100,000	187	187	187	187
		Deadweight - Risk of active TB disease without PC	%	0.00187	0.00187	0.00187	0.00187					0.00187
		Displacement - No TB or other disease displaced	%	0	0	0	0						0
		Attribution - Full attribution of illness to PC	%	1	1	1	1							0
		Drop-off - No drop-off in risk of infection		0	0	0	0								0
		Adjusted impact									2	0.00187	0	0	0	-554.81
		Stakeholder investment	USD	0	0	0	0									0
	Total stakeholder crude impact		USD								2					61996.3
	Total stakeholder adjusted impact		USD								2					40797.6
	Total stakeholder investment		USD								2					758.948
TB control program
	District TB Unit (DTU) support
		District TB Units	# DTUs	1	1	1	3	Project finance team	Project budget
		Monthly fixed support	USD	2617.72	2617.72	2617.72	7853.15	Project cost norm
		Activity-based support	USD	3820.38	2842.1	4463.9	11126.4	Project finance team	Project cost norm
		Performance-based incentive	USD	138.157	138.157	138.157	414.472	Project finance team	Project cost norm
		Crude impact		6576.25	5597.97	7219.78	19394				2					19394
		Deadweight - No PC-related support without project	%	0	0	0	0					0
		Displacement - No other projects displaced	%	0	0	0	0						0
		Attribution - Full attribution of PC-related support	%	1	1	1	1							0
		Drop-off - No budgeted changes in stipends/incentives		0	0	0	0								0
		Adjusted impact									2	0	0	0	0	19394
		Number of smear tests - Baseline period	# people tested	4118	5196	5556	14870	Project reports
		Number of smear tests - Intervention period	# people tested	10054	11982	13944	35980	Project reports
		Incremental smear tests	# people tested	5936	6786	8388	21110
		Number of Xpert tests - Baseline period	# people tested	93	354	1585	2032	Project reports
		Number of Xpert tests - Intervention period	# people tested	226	1569	1897	3692	Project reports
		Incremental Xpert tests	# people tested	133	1215	312	1660
		Total number of smear tests for PC	# people tested	5936	6786	8388	21110	Project reports
		Total number of Xpert tests for PC	# people tested	133	1215	312	1660	Project reports
		Consumables and chemicals - Smear	USD	0.168406	0.168406	0.168406	0.168406	Minh et al. (2017)
		Consumables and chemicals - Xpert	USD	10.5714	10.5714	10.5714	10.5714	Minh et al. (2017)	Cepheid HBDC pricing
		Lab technician time per smear - sunk costs	USD	0	0	0	0	Minh et al. (2017)	Assumed as sunk costs
		Lab technician time per Xpert - sunk costs	USD	0	0	0	0	Minh et al. (2017)	Assumed as sunk costs
		Health system costs for each smear test	USD	999.66	1142.81	1412.59	3555.06	Project cost norm
		Health system costs for each Xpert test	USD	1405.99	12844.2	3298.26	17548.4	Project cost norm
		Stakeholder investment	USD	2405.65	13987	4710.85	21103.5									21103.5
	Provincial TB Hospital support
		Monthly fixed support	USD				5758.97	Project cost norm
		Crude impact					5758.97				2					5758.97
		Deadweight - No PC-related support without project	%	0	0	0	0					0
		Displacement - No other projects displaced	%	0	0	0	0						0
		Attribution - Full attribution of PC-related support	%	1	1	1	1							0
		Drop-off - No budgeted changes in stipends/incentives		0	0	0	0								0
		Adjusted impact									2	0	0	0	0	5758.97
		Stakeholder investment	USD	0	0	0	0									0
	Health system and patient cost avoidance for MDR-TB treatment through adherence support for all patients under treatment (+)
		LTFU in baseline period	# patients	0	30	80	110	Prov. TB Program reports	VITIMES
		Transfer & failure in baseline period	# patients	46	90	78	214	Prov. TB Program reports	VITIMES
		Recorded outcomes in baseline period	# patients	1510	1822	1656	4988	Prov. TB Program reports	VITIMES
		LTFU in intervention period	# patients	12	19	76	107	Project reports	DTU patient register
		Transfer & failure in intervention period	# patients	169	105	68	342	Project reports	DTU patient register
		Recorded outcomes in intervention period	# patients	1657	1808	1786	5251	Project reports	DTU patient register
		Presumed secondary MDR-TB cases avoided	# patients	-135	-4	14	-125
		Incurred patient cost of DS-TB treatment - Post-diagnosis	USD	-466	-466	-466	-466	Nhung et al. (2016)
		Incurred patient cost of DS-TB treatment - Lost wages	USD	-508	-508	-508	-508	Nhung et al. (2016)
		Incurred health system cost of DS-TB treatment - IP & CP	USD	-89.8494	-89.8494	-89.8494	-89.8494	Nhung et al. (2016)
		Avoided cost of MDR-TB treatment - patient costs	USD	4302	4302	4302	4302	Nhung et al. (2016)
		Avoided cost of MDR-TB treatment - health system cost	USD	2332.6	2332.6	2332.6	2332.6	Minh et al. (2017)
		Avoided cost of MDR-TB Tx - health system & patient costs	USD	5570.75	5570.75	5570.75	5570.75
		Crude impact	USD	-752051	-22283	77990.5	-696344				2					-696344
		Rate of MDR-TB in previously treated TB patients	%	0.233	0.233	0.233	0.233	Nhung et al. (2015)	Gao et al. (2016)	Blondal et al. (2012)
		Deadweight - % cases not developing MDR-TB without PC	%	0.767	0.767	0.767	0.767					0.767
		Displacement - No MDR-TB avoidance displaced by PC	%	0	0	0	0						0
		Attribution - Full attribution of MDR-TB avoidance to PC	%	1	1	1	1							0
		Drop-off - % relapse among successfully treated patients	%	0.073508	0.0860349	0.0549944	0.0707983								0.0707983
		Adjusted impact									2	0.767	0	0	0.0707983	-162248
		Stakeholder investment	USD	0	0	0	0									0
	Total stakeholder crude impact		USD								2					-671191
	Total stakeholder adjusted impact		USD								2					-137095
	Total stakeholder investment		USD								2					21103.5
Province/district government
	Macroeconomic productivity loss reduction - ACF patients (+)
		Additional cases notified based on year-on-year comparison	# TB patients	160	-1	135	294	DTU patient register	VITIMES
		Treatment success rate in intervention period	%	0.870247	0.902102	0.87234	0.881927	Project reports
		Number of ACF TB patients successfully treated	# TB patients	139.24	-0.902102	117.766	259.287	DTU patient register	PC quarterly reports
		US Base value of statistical life (VSL)	USD	9631000	9631000	9631000	9631000	Viscusi, Masterman (2017)
		US Average life expectancy		78.69	78.69	78.69	78.69	World Bank (2016)
		US Base value of statistical life-year (VSLY)	USD	122392	122392	122392	122392	Viscusi, Masterman (2017)
		US GNI per capita - sourced	USD	55980	55980	55980	55980	Viscusi, Masterman (2017)
		US GNI per capita - 2017	USD	58270	58270	58270	58270	World Bank (2017)
		US Base value of statistical life-year (VSLY) - adjusted	USD	127398	127398	127398	127398	Viscusi, Masterman (2017)
		VN GNI per capita - sourced	USD	1990	1990	1990	1990	Viscusi, Masterman (2017)
		VN Transfer value of statistical life (VSL) - calculated	USD	4528.81	4528.81	4528.81	4528.81	Viscusi, Masterman (2017)
		VN Transfer value of statistical life (VSL) - sourced	USD	342000	342000	342000	342000	Viscusi, Masterman (2017)
		VN Average life expectancy	years	76.25	76.25	76.25	76.25	World Bank (2016)
		VN Base value of statistical life-year (VSLY)	USD	4485.25	4485.25	4485.25	4485.25	Viscusi, Masterman (2017)
		VN GNI per capita - 2017	USD	2170	2170	2170	2170	World Bank (2017)
		VN Base value of statistical life-year (VSLY) - adjusted	USD	4890.95	4890.95	4890.95	4890.95	Viscusi, Masterman (2017)
		Health system costs for each DS-TB patient treated	USD	65.415	65.415	65.415	65.415	Minh et al. (2017)
		Estimated macroeconomic return on investment in TB	USD	94	94	94	94	Vassall (2014)	Goodchid et al. (2011)	Laxminarayan et al. (2007)
		Crude impact		681013	-4412.13	575987	1.26816e+06				2					1.26816e+06
		Deadweight - Cases found without intervention	%	0	0	0	0					0
		Displacement - Concurrent trend in control districts	%	0.0333333	-0.12587	-0.076087	-0.0693868						-0.0693868
		Attribution - Share of intervention for total amount needed	%	0.571185	0.49726	0.500574	0.725546							0.274454
		Drop-off - % relapse among successfully treated patients	%	0.073508	0.0860349	0.0549944	0.0707983								0.0707983
		Adjusted impact									2	0	-0.0693868	0.274454	0.0707983	983949
		Stakeholder investment	USD	0	0	0	0									0
	Macroeconomic productivity loss reduction - PCF patients (+)
		TB patients with recorded treatment outcome	# patients	1657	1808	1786	5251	Project reports	VITIMES
		Share of TB patients from PCF	%	0.904192	1.00055	0.924623	0.944339	Project reports
		Treatment success rate in intervention period	%	0.870247	0.902102	0.87234	0.881927	Project reports
		Number of PCF TB patients successfully treated	# TB patients	1304	1632	1441	4377
		VN Base value of statistical life-year (VSLY) - adjusted	USD	4890.95	4890.95	4890.95	4890.95	Viscusi, Masterman (2017)
		Health system costs for each DS-TB patient treated	USD	65.415	65.415	65.415	65.415	Minh et al. (2017)
		Estimated macroeconomic return on investment in TB	USD	94	94	94	94	Vassall (2014)	Goodchid et al. (2011)	Laxminarayan et al. (2007)
		Crude impact		6.37779e+06	7.98202e+06	7.04785e+06	2.14077e+07				2					2.14077e+07
		Deadweight - Cases treated successfully without PC	%	0.995378	1.01361	0.978821	0.997487					0.997487
		Displacement - No follow-up displaced by PC	%	0	0	0	0						0
		Attribution - Share of PC for total amount needed	%	0.448883	0.126977	0.0864187	0.39906							0.60094
		Drop-off - % relapse among successfully treated patients	%	0.073508	0.0860349	0.0549944	0.0707983								0.0707983
		Adjusted impact									2	0.997487	0	0.60094	0.0707983	21465.1
Province/District	Macroeconomic productivity loss reduction (+)	Monetary value of lives saved	USD $	#REF!	#REF!	#REF!	#REF!	Vassall paper 11-192:1	115:1 benefit cost ratio from India (115*health system cost invested) Minh et al.	58:1 Sustained DOTS vs no DOTS (http://documents.worldbank.org/curated/en/554871468175465282/pdf/wps4295.pdf)	5	0	0	0	0	#REF!
		Number of TB Patients success (cured + completed intervention period)	# patients	0.904192	1.00055	0.924623	2.82936	Quarterly Reports	NTP Routine Surveillance System		5
		Additional years productivity (average age retirement - average life expectancy TB patient)	Years	7.5	7.5	7.5	7.5	Official retirement age (55 women, 60 men)	years life expectancy for healthy person (72, 81): http://www.who.int/countries/vnm/en/		5
			value of lives saved x number of lives saved	#REF!	#REF!	#REF!	#REF!
		Stakeholder investment	USD	0	0	0	0									0
	Total stakeholder crude impact		USD								2					2.26758e+07
	Total stakeholder adjusted impact		USD								2					1.00541e+06
	Total stakeholder investment		USD								2					0
Sponsor/Ecospace
	Increase in funding for PC leveraged by initial investment (+)
		Stop TB Partnership	USD				1236478	Project finance team
		European Union	USD				1788769	Project finance team
		Crude impact					3025247				1					3025247
		Deadweight - No additional funds without PC investment	%	0	0	0	0					0
		Displacement - No other sponsorships displaced	%	0	0	0	0						0
		Attribution - Full attribution of sponsorhips to PC	%	1	1	1	1							0
		Drop-off - One-time investments		0	0	0	0								0
		Adjusted impact									1	0	0	0	0	3025247
		Stakeholder investment	USD	0	0	0	0									0
	Total stakeholder crude impact		USD								2					3025247
	Total stakeholder adjusted impact		USD								2					3025247
	Total stakeholder investment		USD								2					0
Total crude impact			USD								2					3.46081e+07
Total adjusted impact			USD								2					4.36885e+06
Total investment			USD								2					21862.5

## Sheet: Operational results
	Intervention Districts	Go Vap	Binh Chanh	District 8	Total
	DS-TB notifications in baseline period (2016-Q4 to 2017-Q3)	755	911	828	2494
	DS-TB notifications in intervention period (2017-Q4 to 2019-Q3)	1670	1821	1791	5282
	Additional notifications [intv. period] - ([base. period]*2)	160	-1	135	294
	Percent change from baseline ([intv. period] / ([base. period]*2))-1	0.10596	-0.000548847	0.0815217	0.0589415
	Baseline Period - DS-TB Tx Outcomes
	TB patients with recorded treatment outcome	755	911	828	2494
	Tx outcome reporting	1	1	1	1
	Treatment success (Cured & Treatment Completed)	654	833	707	2194
	Treatment success rate	0.866225	0.91438	0.853865	0.879711
	LTFU	0	15	40	55
	Death	25	18	42	85
	Failure	21	26	25	72
	Transfer out	2	17	13	32
	Not Evaluated	0	2	1	3
	Intervention Period - DS-TB Tx Outcomes
	TB patients with recorded treatment outcome	1657	1808	1786	5251
	Tx outcome reporting	0.992216	0.992861	0.997208	0.994131
	Treatment success (Cured & Treatment Completed)	1442	1631	1558	4631
	Treatment success rate	0.870247	0.902102	0.87234	0.881927
	LTFU	12	19	76	107
	Death	34	53	84	171
	Failure	57	37	48	142
	Transfer out	98	51	6	155
	Not Evaluated	14	17	14	45
	Control Districts	District 4	Binh Thanh	Thu Duc	Total
	DS-TB notifications in baseline period in control districts	525	862	782	2169
	DS-TB notifications in intervention period in control districts	1085	1507	1445	4037
	Additional notifications [intv. period] - ([base. period]*2)	35	-217	-119	-301
	Percent change from baseline ([intv. period] / ([base. period]*2))-1	0.0333333	-0.12587	-0.076087	-0.0693868
	Process Indicators	Go Vap	Binh Chanh	District 8	Total
	People verbally screened	18597	8975	10558	38130
	People eligible for CXR	11677	5124	5970	22771
	People screened by CXR	10102	3958	3494	17554
	People with CXR abnormalities	2284	814	518	3616
	People tested/evaluated for TB (any test)	5165	3270	3277	11712
→	People tested/evaluated for TB with Xpert	1251	904	335	2490
	People diagnosed with Bac(+) TB	257	202	257	716
	People diagnosed with Bac(+) TB on Xpert	121	176	76	373
→	People diagnosed with All Forms TB	311	223	265	799
	Bac(+) patients started on treatment	197	188	208	593
	All Forms patients started on treatment	251	209	216	676
	Bac(+) patients successfully treated	142	139	151	432
→	All Forms patients successfully treated	167	157	156	480
	Total number of smear tests	4158	2665	3002	9825
→	Total number of Xpert tests	1251	904	335	2490
	Intervention District Lab Data	Go Vap	Binh Chanh	District 8	Total
	Number of smear tests - Baseline period	4118	5196	5556	14870
	Number of smear tests - Intervention period*	10054	11982	13944	35980
	Number of Xpert tests - Baseline period	93	354	1585	2032
	Number of Xpert tests - Intervention period**	226	1569	1897	3692
	* These reports were not collected after 2019-Q1, so 2018-Q2 and -Q3 figures were used to estimate 2019-Q2 and -Q3 data.
	** Same as above. In addition, data from Go Vap are very unusual -- just 2 tests in 2017-Q4, 13 in all of 2018 and then 200 in 2019-Q1.
